# Supplementary material for: High-Density CRISPR/Cas12a-Mediated Multiplex Genome Editing Reveals Genome Instability in Allotetraploid Cotton
Source: Genes (Basel). 2026 May 29;17(6):622. doi: 10.3390/genes17060622 (PMC13298417; doi:10.3390/genes17060622)
Supplement: Supplementary file 1 [file genes-17-00622-s001.zip]

Archive with 1 entries (1 files):
- genes-4339280-supplementary.pdf
